# Supplementary material for: Use of Digital and Telemedicine Tools for Postoperative Pain Management at Home: A Scoping Review of Health Professionals’ Roles and Clinical Outcomes
Source: J Clin Med. 2025 Jun 5;14(11):4009. doi: 10.3390/jcm14114009 (PMC12156900; doi:10.3390/jcm14114009)
Supplement: Supplementary file 1 [file jcm-14-04009-s001.zip]

Archive with 1 entries (1 files):
- jcm-3609196-supplementary.pdf
